# Supplementary material for: Outcomes for Patients Receiving Multi-Chamber Bags for the Delivery of Parenteral Nutrition: A Systematic Review
Source: Nutrients. 2024 Nov 20;16(22):3964. doi: 10.3390/nu16223964 (PMC11597339; doi:10.3390/nu16223964)
Supplement: Supplementary file 1 [file nutrients-16-03964-s001.zip]

Archive with 1 entries (1 files):
- nutrients-3312706-supplementary.pdf
